# Supplementary material for: Automated Optimized Synthesis of [18F]FLT Using Non-Basic Phase-Transfer Catalyst with Reduced Precursor Amount
Source: Molecules. 2022 Nov 29;27(23):8323. doi: 10.3390/molecules27238323 (PMC9738687; doi:10.3390/molecules27238323)
Supplement: Supplementary file 1 [file molecules-27-08323-s001.zip]

Archive with 1 entries (1 files):
- molecules-2016444-supplementary.pdf
